# Supplementary material for: Conformity and individual preference shape nest material use in zebra finches (Taeniopygia guttata)
Source: PLoS One. 2026 Feb 11;21(2):e0342277. doi: 10.1371/journal.pone.0342277 (PMC12893555; doi:10.1371/journal.pone.0342277)
Supplement: S1 Data — (XLSX) [file pone.0342277.s005.xlsx]

## Sheet: Key
Key
Pair_ID	Unique numeric identifier for each observer pair.
Population	The population that the observer was exposed to (as described in the MS).
Number_Nonpreferred_Nests	The number of nests in the population built from the observer male's non-preferred colour material.
IPT_Strength	The strength of the focal male's initial colour preference. Expressed as the proportion of total interaction time spent with the preferred colour material during the Initial Colour Preference Test.
FPT_Strength	The strength of the focal male's final colour preference. Expressed as the proportion of the first 25 deposits made from the focal male's non-preferred colour during the Final Colour Preference Test.
Count_Nonpreferred	The number of pieces of the non-preferred colour material deposited within the first 25 deposits of the Final Colour Preference Test.
Count_Preferred	The number of pieces of the preferred colour material deposited within the first 25 deposits of the Final Colour Preference Test.
First_Touch	The material first touched during the Final Colour Preference Test (0 = preferred; 1 = non-preferred).
First_Pickup	The material first picked up during the Final Colour Preference Test (0 = preferred; 1 = non-preferred).
First_Deposit	The material first deposited during the Final Colour Preference Test (0 = preferred; 1 = non-preferred).

## Sheet: Data
Pair_ID	Population	Number_Nonpreferred_Nests	IPT_Strength	FPT_Strength	Count_Nonpreferred	Count_Preferred	First_Touch	First_Pickup	First_Deposit
1	4P-0N	0	0.55	0.96	1	24	0	0	0
2	4P-0N	0	0.91	1	0	25	0	0	0
3	4P-0N	0	1	1	0	25	0	0	0
4	4P-0N	0	0.86	0.84	4	21	0	0	0
5	4P-0N	0	0.89	1	0	25	0	0	0
6	4P-0N	0	1	NA	NA	NA	0	0	0
7	4P-0N	0	0.99	0.96	24	1	0	0	1
8	4P-0N	0	0.62	1	0	25	0	0	0
9	4P-0N	0	1	1	0	25	0	0	0
10	4P-0N	0	0.92	1	0	25	0	0	0
11	4P-0N	0	0.98	1	0	25	0	0	0
12	4P-0N	0	0.99	0.68	8	17	0	0	0
13	4P-0N	0	0.99	1	0	25	0	0	0
14	4P-0N	0	0.6	1	0	25	0	0	0
15	4P-0N	0	0.88	1	0	25	0	1	0
16	3P-1N	1	0.71	0.96	1	24	NA	NA	0
17	3P-1N	1	0.99	0.96	1	24	0	0	0
18	3P-1N	1	0.98	1	0	25	0	0	0
19	3P-1N	1	0.85	NA	NA	NA	0	0	0
20	3P-1N	1	0.99	1	0	25	0	0	0
21	3P-1N	1	0.95	1	0	25	1	1	0
22	3P-1N	1	0.89	0.68	8	17	0	0	0
23	3P-1N	1	0.73	1	0	25	0	0	0
24	3P-1N	1	0.82	0.84	4	21	0	0	0
25	3P-1N	1	1	0.84	4	21	0	0	0
26	3P-1N	1	0.88	0.84	21	4	0	0	1
27	3P-1N	1	0.84	0.84	4	21	0	0	0
28	3P-1N	1	0.81	1	0	25	0	0	0
29	3P-1N	1	0.81	1	0	25	0	0	0
30	3P-1N	1	0.61	1	25	0	1	1	1
31	2P-2N	2	1	1	0	25	0	0	0
32	2P-2N	2	0.65	1	25	0	1	1	1
33	2P-2N	2	0.93	0.6	15	10	1	1	1
34	2P-2N	2	0.76	0.86	21	4	NA	NA	0
35	2P-2N	2	1	1	0	25	0	0	0
36	2P-2N	2	0.91	1	0	25	0	0	0
37	2P-2N	2	0.99	0.76	6	19	1	1	1
38	2P-2N	2	0.62	1	0	25	0	0	0
39	2P-2N	2	0.65	1	0	25	1	1	0
40	2P-2N	2	0.51	1	0	25	0	0	0
41	2P-2N	2	0.76	0.84	21	4	0	0	0
42	2P-2N	2	0.6	0.76	19	6	0	0	0
43	2P-2N	2	0.71	0.84	21	4	0	0	0
44	2P-2N	2	0.63	1	0	25	0	1	0
45	2P-2N	2	0.89	1	25	0	0	0	1
46	1P-3N	3	1	0.92	2	23	0	0	0
47	1P-3N	3	0.79	0.96	24	1	1	1	1
48	1P-3N	3	0.87	0.92	2	23	0	0	0
49	1P-3N	3	0.66	1	0	25	0	0	0
50	1P-3N	3	0.64	1	0	25	1	1	0
51	1P-3N	3	1	1	0	25	1	1	0
52	1P-3N	3	1	1	0	25	0	0	0
53	1P-3N	3	0.82	0.52	13	12	0	0	0
54	1P-3N	3	0.93	0.6	10	15	0	1	0
55	1P-3N	3	0.99	1	0	25	0	0	0
56	1P-3N	3	0.54	0.92	23	2	0	0	1
57	1P-3N	3	1	0.96	1	24	0	0	0
58	1P-3N	3	1	1	0	25	0	0	0
59	1P-3N	3	0.57	1	0	25	1	1	0
60	1P-3N	3	0.76	0.64	9	16	0	0	0
61	0P-4N	4	1	1	0	25	0	0	0
62	0P-4N	4	0.99	1	0	25	0	0	0
63	0P-4N	4	0.96	0.88	3	22	0	0	0
64	0P-4N	4	1	0.76	6	19	0	0	0
65	0P-4N	4	0.8	0.88	3	22	1	1	0
66	0P-4N	4	0.99	0.88	3	22	1	1	0
67	0P-4N	4	0.81	1	0	25	0	0	0
68	0P-4N	4	1	1	0	25	0	0	0
69	0P-4N	4	0.85	1	0	25	0	0	0
70	0P-4N	4	1	0.96	1	24	0	0	0
71	0P-4N	4	0.8	0.92	23	2	0	0	1
72	0P-4N	4	1	1	0	25	0	0	0
73	0P-4N	4	0.69	0.84	21	4	1	1	1
74	0P-4N	4	0.5	0.92	23	2	1	1	0
75	0P-4N	4	0.89	1	0	25	0	0	0
